# Supplementary material for: Systematic analysis and comparison of the burden of cardiovascular diseases in China from 1990 to 2021 and its 15-year prediction with global levels
Source: Front Cardiovasc Med. 2025 Dec 4;12:1660259. doi: 10.3389/fcvm.2025.1660259 (PMC12711838; doi:10.3389/fcvm.2025.1660259)
Supplement: Supplementary file 1 [file Datasheet1.zip › Supplementary Materials_Revised_2/Table S1-S2.xlsx]

## Sheet: Table S1
		Location	Measure	Sex	Overll difference	Change due to Population-level determinants(% contribute to the total changes)
						Aging(number)	Population	Epidemiological change	Aging(rate)	Population	Epidemiological change
			Prevalence	Both	1.06792e+08	7.23755e+07	2.23094e+07	1.21069e+07	67.77	20.89	11.34
				Male	5.1869e+07	3.5051e+07	1.04552e+07	6.3628e+06	67.58	20.16	12.27
				Female	5.487e+07	3.72898e+07	1.19021e+07	5.67807e+06	67.96	21.69	10.35
			Incidence	Both	9.79056e+06	7.29798e+06	2.02588e+06	466702	74.54	20.69	4.77
		China		Male	4.90176e+06	3.56716e+06	967452	367152	72.77	19.74	7.49
				Female	4.8888e+06	3.74171e+06	1.06127e+06	85829.2	76.54	21.71	1.76
			Deaths	Both	2.5884e+06	3.60126e+06	743939	-1.75681e+06	139.13	28.74	-67.87
				Male	1.59631e+06	1.9073e+06	379799	-690782	119.48	23.79	-43.27
				Female	992083	1.71699e+06	363655	-1.08856e+06	173.07	36.66	-109.73
			DALYs	Both	3.69549e+07	6.36784e+07	1.61592e+07	-4.28827e+07	172.31	43.73	-116.04
				Male	2.57611e+07	3.4912e+07	8.6421e+06	-1.7793e+07	135.52	33.55	-69.07
				Female	1.11938e+07	2.90251e+07	7.46679e+06	-2.52981e+07	259.3	66.7	-226
		Table S1. The impacts of aging, population growth, and epidemiological trends on the changes in the prevalence, incidence, mortality, and DALYs of CVD in China in 1990 and 2021.

## Sheet: Table S2
		Location	Measure	Sex	Overll difference	Change due to Population-level determinants(% contribute to the total changes)
						Aging(number)	Population	Epidemiological change	Aging(rate)	Population	Epidemiological change
			Prevalence	Both	4.04405e+08	1.81992e+08	2.19143e+08	3.26922e+06	45	54.19	0.81
				Male	2.08892e+08	9.77418e+07	1.10262e+08	888226	46.79	52.78	0.43
				Female	1.95869e+08	8.52731e+07	1.09354e+08	1.24174e+06	43.54	55.83	0.63
			Incidence	Both	3.82521e+07	2.85473e+06	8.44075e+07	-4.90101e+07	7.46	220.66	-128.12
		Global		Male	1.88082e+07	654171	4.54999e+07	-2.73459e+07	3.48	241.92	-145.39
				Female	1.86792e+07	2.22585e+06	3.95055e+07	-2.30521e+07	11.92	211.49	-123.41
			Deaths	Both	7.08484e+06	7.80659e+06	6.31109e+06	-7.03284e+06	110.19	89.08	-99.27
				Male	4.15327e+06	4.08375e+06	3.18213e+06	-3.11262e+06	98.33	76.62	-74.94
				Female	2.93158e+06	3.7901e+06	3.12961e+06	-3.98813e+06	129.29	106.76	-136.04
			DALYs	Both	1.3082e+08	1.38244e+08	1.44243e+08	-1.51667e+08	105.67	110.26	-115.94
				Male	8.38411e+07	7.80724e+07	7.88818e+07	-7.31131e+07	93.12	94.08	-87.2
				Female	4.6979e+07	6.12088e+07	6.52582e+07	-7.9488e+07	130.29	138.91	-169.2
		Table S2. The impacts of aging, population growth, and epidemiological trends on the changes in the prevalence, incidence, mortality, and DALYs of CVD globally in 1990 and 2021.
