# Supplementary material for: Systematic analysis and comparison of the burden of cardiovascular diseases in China from 1990 to 2021 and its 15-year prediction with global levels
Source: Front Cardiovasc Med. 2025 Dec 4;12:1660259. doi: 10.3389/fcvm.2025.1660259 (PMC12711838; doi:10.3389/fcvm.2025.1660259)
Supplement: Supplementary file 1 [file Datasheet1.zip › Supplementary Materials_Revised_2/Table S3-S4.xlsx]

## Sheet: Table S3
Indicator Type	Region/Gender	Relative Error 2019 (%)	Relative Error 2020 (%)	Relative Error 2021 (%)	Coefficient of Determination (R²)	Root Mean Square Error (RMSE)	Mean Absolute Error (MAE)
Prevalence	China - Male	0.27	0.28	0.07	-0.9471	15.1029	13.7141
Prevalence	China - Female	0.72	0.81	2.45	-2.7136	101.465	86.7342
Prevalence	Global - Male	0.24	0.25	0.46	-9.1526	25.4449	24.1593
Prevalence	Global - Female	0.91	0.8	1.62	-9.1571	78.5663	74.5985
Incidence	China - Male	0.33	1.47	2.27	-1.0905	13.3582	11.5412
Incidence	China - Female	1.81	1.35	2.34	-19.9144	14.4507	14.101
Incidence	Global - Male	0.03	0.82	1.2	-2.1266	7.2551	5.9142
Incidence	Global - Female	1.15	0.85	1.61	-14.2653	8.8528	8.5579
Deaths	China - Male	4.93	5.7	6.76	-66.4149	21.9438	21.7805
Deaths	China - Female	1.77	3.82	6.05	-11.7462	9.2874	8.498
Deaths	Global - Male	3.13	4.1	5.09	-28.5087	11.841	11.6386
Deaths	Global - Female	3.68	5.36	6.42	-22.831	10.4506	10.229
Disability-Adjusted Life Years (DALYs)	China - Male	4.68	5.63	6.7	-52.3491	383.278	379.669
Disability-Adjusted Life Years (DALYs)	China - Female	1.58	3.77	5.69	-13.7481	157.612	143.818
Disability-Adjusted Life Years (DALYs)	Global - Male	2.84	3.99	4.83	-24.1698	246.548	241.6
Disability-Adjusted Life Years (DALYs)	Global - Female	3.33	4.89	5.66	-24.5608	192.635	188.829
Table S3. ARIMA Model Cross-Validation and Goodness-of-Fit Statistics (2019–2021)

## Sheet: Table S4
Indicator Type	Region/Gender	Relative Error 2019 (%)	Relative Error 2020 (%)	Relative Error 2021 (%)	Coefficient of Determination (R²)	Root Mean Square Error (RMSE)	Mean Absolute Error (MAE)
Prevalence	China - Female	0.11	0.36	0.79	0.9999	34352.2	17750.4
Prevalence	China - Male	0.002	0.14	0.55	0.9999	28072.5	12121
Prevalence	Global - Female	0.12	0.63	0.33	0.9999	127086	82066.4
Prevalence	Global - Male	0.03	0.01	0.01	0.9999	116907	67553
Incidence	China - Female	0.23	1.39	1.14	0.9999	7667.72	4576.11
Incidence	China - Male	0.04	1.5	2.29	0.9995	14063.8	7073.79
Incidence	Global - Female	0.1	0.75	0.51	0.9998	20894.3	12344.1
Incidence	Global - Male	0.09	0.27	0.52	0.9998	22326.5	14258.7
Deaths	China - Female	0.14	0.22	0.4	0.9999	1462.31	807.482
Deaths	China - Male	0.42	1.52	2.48	0.9996	5772.36	3324.5
Deaths	Global - Female	0.19	0.11	0.79	0.9997	9032.57	5199.57
Deaths	Global - Male	0.33	0.25	0.55	0.9997	10257.1	6193.45
Disability-Adjusted Life Years (DALYs)	China - Female	0.1	0.19	0.77	0.9999	20585.7	13253
Disability-Adjusted Life Years (DALYs)	China - Male	0.12	0.77	1.53	0.9994	109237	67488.4
Disability-Adjusted Life Years (DALYs)	Global - Female	0.14	0.07	0.86	0.9996	164336	112349
Disability-Adjusted Life Years (DALYs)	Global - Male	0.26	0.06	0.51	0.9997	191034	135692
Table S4. BAPC Model Cross-Validation and Goodness-of-Fit Statistics (2019–2021)
